# Supplementary material for: Carriage and potential long distance transmission of Listeria monocytogenes by migratory black-headed gulls in Dianchi Lake, Kunming
Source: Emerg Microbes Infect. 2019 Aug 8;8(1):1195–204. doi: 10.1080/22221751.2019.1647764 (PMC6713206; doi:10.1080/22221751.2019.1647764)
Supplement: Supplemental Material [file TEMI_A_1647764_SM8334.zip]

Archive with 2 entries (2 files):
- supplemental figure1.jpg
- supplemental tables 2.zip
